# Supplementary material for: Impact of antiretroviral therapy on clinical outcomes in HIV + kidney transplant recipients: Review of 58 cases
Source: F1000Res. 2016 Dec 21;5:2893. [Version 1] doi: 10.12688/f1000research.10414.1 (PMC5310378; doi:10.12688/f1000research.10414.1)
Supplement: Rosa et al. Impact of ART in KT outcomes in HIV recipients: Raw data [file f1000research-5-11220-s0000.tgz]

Archive with 1 entries (1 files):
- 848d7720-2068-4165-ab4c-e19f0060a31f_Dataset_1.xlsx
