# Supplementary material for: Impact of antiretroviral therapy on clinical outcomes in HIV + kidney transplant recipients: Review of 58 cases
Source: F1000Res. 2016 Dec 21;5:2893. [Version 1] doi: 10.12688/f1000research.10414.1 (PMC5310378; doi:10.12688/f1000research.10414.1)
Supplement: Rosa et al. Impact of ART in KT outcomes in HIV recipients: Raw data [file f1000research-5-11220-s0000.tgz › 848d7720-2068-4165-ab4c-e19f0060a31f_Dataset_1.xlsx]

## Sheet: data
id	age	tx_date	donor_type	donor_age	cit_h	cit_36	recipient_status	recipient_status_days	alive_1y	alive_3y	graft_status	graft_status_days	fxgr_1y	fxgr_3y	inf_6m	inf_6m_days	DGF	AR	date_AR_days	rjx_1y	rjx_3y	ratio_0	CD4_0	CD4_4	CD4_12	CD4_26	CD4_52	hla_c1	hla_c2	hla_t	ab_mis	dr_mis	abdr_mis	abdr_56mis	Gender	DM	PKD	FSGS	HTN	HIVAN	ATG	simu	SOLU	IVIG	RITUX	PRED	TAC	MMF	RAPA
16	43	2006	1				0	2101	0	0	0	422	0	0	0	184	0	3	54	1	1	0.4	337	75	101		79	3	1	4	2	1	3	0	1	0	0	1	0	1	1	1	1	0	0	1	1	1	0
17	49	2007	0	22			0	1798	0	0	1	1798	0	0	0	184	0	0	413	0	0	1.3	435	203	251	239	249	6	1	7	4	1	5	1	1	0	0	0	1	1	1	1	1	0	0	1	1	1	0
22	56	2007	0	51			1	41	1	1	0	41	0	0	1	11	1	0	41	0	0	0.6	483					4	1	5	2	1	3	0	1	0	1	0	0	0	1	1	1	0	1	1	1	1	0
23	51	2007	0	51			0	2583	0	0	0	1921	0	0	1	115	0	0	1921	0	0	0.8	1036	251	608	952	1264	2	1	3	1	1	2	0	0	0	0	0	0	1	1	1	1	0	0	1	1	1	0
26	40	2008	0	16			1	271	1	1	0	271	0	0	0	176	0	3	217	1	1	1.1	666	499	706	518		4	1	5	2	1	3	0	1	0	0	0	1	1	1	1	1	0	0	1	1	1	1
30	49	2008	0	28	36.85	1	1	1025	0	1	1	1025	0	1	1	94	0	0	418	0	0	1.3	1448	591	36	467	708	6	0	6	4	0	4	0	1	0	0	0	1	1	1	1	1	0	0	1	1	1	0
32	44	2008	1	46	0.7	0	0	2203	0	0	0	1590	0	0	1	132	0	0	1590	0	0	0.4	244	95	202	87	117	4	0	4	3	0	3	0	1	0	0	0	1	1	1	1	1	0	1	1	1	1	1
34	43	2008	1	36	0.4	0	0	2367	0	0	0	2367	0	0	0	181	0	0	2367	0	0	1	382	646	418	463	361	3	2	5	2	2	4	0	0	0	0	0	1	1	1	1	1	0	1	1	1	1	0
36	54	2008	0	33	8.38	0	1	1373	0	0	0	790	0	0	1	56	0	0	790	0	0	2.2	258	61	66	157	358	5	1	6	3	1	4	0	0	1	0	0	1	0	1	1	1	0	0	1	1	1	0
37	48	2008	0	54	34.95	0	0	330	0	0	1	329	1	1	0	181	0	1	328	1	1	0.6	502	61	82	84	250	6	0	6	4	0	4	0	1	0	0	0	0	1	1	1	1	0	0	1	1	1	1
38	52	2009	1		0.867	0	0	2151	0	0	0	2151	0	0	0	183	0	0	2151	0	0	0.6	506	347	130	486	331	3	1	4	2	1	3	0	1	0	0	0	0	1	1	1	1	0	0	1	1	1	0
40	61	2009	0	26	28.68	0	0	1799	0	0	0	1766	0	0	0	183	0	0	1766	0	0	0.2	724	614	677	619	650	6	1	7	4	1	5	1	1	0	0	0	0	0	1	1	1	0	0	1	1	1	0
41	46	2009	1	38	0.683	0	0	2029	0	0	0	1664	0	0	0	184	0	3	454	0	1	0.6	447	325	333	253	321	4	1	5	2	1	3	0	1	0	0	0	1	1	1	1	1	0	0	1	1	1	0
43	49	2009	0	18			1	23	1	1	0	23	0	0	0	181	0	0	23	0	0	0.4	52					2	1	3	1	1	2	0	1	0	0	0	0	0	1	1	1	0	0	1	1	1	0
45	45	2009	0	48	30.42	0	0	1879	0	0	0	1781	0	0	1	43	0	0	1776	0	0	0.7	619	166	230	353	487	5	0	5	4	0	4	0	1	0	0	0	1	0	1	1	1	1	0	1	1	1	0
46	55	2010	0	53	31	0	0	1937	0	0	0	1937	0	0	0	181	0	0	1937	0	0	0.6	615	153	181	202	453	3	1	4	2	1	3	0	0	0	0	0	1	1	1	1	1	0	0	1	1	1	0
47	38	2010	0	40	19.2	0	0	1825	0	0	0	1825	0	0	0	184	0	0	1825	0	0	1.1	659	470	369	437	410	6	3	9	4	1	5	1	1	0	0	0	1	0	1	1	1	1	0	1	1	1	0
48	46	2010	0	21	31.98	0	1	210	1	1	0	210	0	0	0	184	0	0	163	0	0	4	805	1371	891	954		4	0	4	2	0	2	0	1	0	0	0	1	1	1	1	1	0	0	1	1	1	0
49	39	2010	0	49	29.08	0	0	1581	0	0	0	1581	0	0	0	184	0	1	1530	0	0	0.8	251	216	284	283	369	3	1	4	2	1	3	0	1	1	0	0	1	0	1	1	1	0	0	1	1	1	0
50	42	2010	0	21	49.7	1	0	1528	0	0	0	1528	0	0	0	181	0	0	1528	0	0	0.6	643	378	485	462	545	6	1	7	4	1	5	1	0	0	0	0	0	1	1	1	1	0	0	0	1	1	0
56	45	2011	1	40	0.85	0	0	1017	0	0	0	543	0	0	1	15	0	0	543	0	0	0.3	228	50				5	1	6	4	1	5	1	1	0	0	0	1	1	1	1	1	0	0	1	1	1	0
58	51	2011	0	34	50.25	1	0	1069	0	0	0	894	0	0	0	184	0	0	894	0	0	0.7	545	251	266	243	354	6	0	6	4	0	4	0	1	0	0	0	1	1	1	1	1	0	0	1	1	1	0
59	37	2011	1	19	0.167	0	0	1135	0	0	1	1107	0	0	0	183	0	1	798	0	1	1	976	317	355	398	560	5	1	6	3	1	4	0	0	1	0	0	0	0	1	1	1	0	0	0	1	1	0
60	54	2011	1	45	0.7	0	0	1234	0	0	0	1234	0	0	0	183	1	0	1234	0	0	0.7	354	90	122	258	264	2	3	5	2	2	4	0	1	0	0	1	0	0	1	1	1	0	0	0	1	1	0
61	55	2011	1	54	0.933	0	0	1277	0	0	0	1277	0	0	0	182	1	0	1277	0	0	0.3	332	5	304	428	135	3	0	3	1	0	1	0	1	0	0	1	0	1	1	1	1	0	0	1	1	1	0
62	30	2011	0	40	24.18	0	0	1279	0	0	0	1279	0	0	1	15	0	0	1279	0	0	0.7	628	660	942	643	921	6	1	7	4	1	5	1	0	0	0	0	0	1	1	1	1	0	0	1	1	1	0
63	30	2012	0				0	1154	0	0	0	1154	0	0	0	182	0	0	1154	0	0	1.4	636	383	576	575	861	6	4	10	4	2	6	1	1	1	0	0	1	0	1	1	1	0	0	0	1	1	0
64	49	2012	0	37	26.76	0	0	1180	0	0	0	1180	0	0	0	547	1	0	1180	0	0	1.7	1296	602				6	2	8	4	1	5	1	1	0	0	0	1	0	1	1	1	0	0	0	1	1	0
65	48	2012	0	48	26.93	0	1	71	1	1	0	71	0	0	1	54	1	0	71	0	0	0.4	382	0				5	5	10	3	2	5	1	1	0	0	0	0	1	1	1	1	0	0	0	0	0	0
66	68	2012	0	48	49.93	1	0	570	0	0	0	340	0	0	0	184	1	1	23	1	1	0.6	389	343	184	382		5	4	9	4	1	5	1	1	0	0	0	0	1	1	1	1	0	0	1	1	1	0
68	49	2012	1	46	0.516	0	0	774	0	0	0	354	0	0	0	182	0	0	354	0	0	0.7	723	530			292	4	6	10	2	2	4	0	1	0	0	1	1	1	1	1	1	0	0	1	1	1	0
69	32	2012	0	21	54.46	1	0	720	0	0	1	690	0	1	0	181	0	3	172	1	1	0.9	557	103	202	32	37	6	1	7	2	1	3	0	1	0	0	0	0	1	1	1	1	1	1	1	1	1	0
70	45	2013	0	28	45.38	1	0	256	0	0	1	251	1	1	1	85	0	0	251	0	0	1.5	815	59	199			4	2	6	3	1	4	0	1	0	0	0	0	1	1	1	1	1	0	1	1	1	0
71	62	2013	0	52	26.28	0	0	670	0	0	0	400	0	0	1	35	0	0	400	0	0	0.8	666	202	190			4	4	8	3	2	5	1	0	0	0	0	1	1	1	1	1	0	0	1	1	1	0
73	46	2013	0	35	31.72	0	0	750	0	0	0	750	0	0	0	184	0	0	750	0	0	0.7	270	235			54	5	2	7	3	2	5	1	1	0	0	0	1	1	1	1	1	0	0	1	1	1	0
74	34	2013	1	36	0.516	0	0	681	0	0	0	681	0	0	0	549	0	2	398	0	1	0.7	686				526	5	5	10	3	2	5	1	1	0	0	0	1	1	1	1	1	1	0	1	1	1	0
76	62	2013	0	31	48.3	1	0	170	0	0	1	151	1	1	1	15	0	0	111	0	0	0.4	742	148	14	214		6	5	11	4	2	6	1	0	1	0	0	1	1	1	1	1	0	0	1	1	1	0
77	34	2013	0				0	423	0	0	0	423	0	0	0	191	0	0	423	0	0	0.7	315	59	156	27	21	4	1	5	3	1	4	0	1	1	0	0	1		1	1	1	0	0	1	1	1	0
18	48	2007	0	45			0	3286	0	0	0	3286	0	0	0	183	0	0	3124	0	0	0.7	462	154	315	260	374	5	1	6	4	1	5	1	0	0	0	0	1	0	1	1	1	0	0	1	1	1	0
27	40	2008	0	54	33	0	0	2933	0	0	0	2933	0	0	0	183	0	2	1745	0	0							5	1	6	4	1	5	1	0	0	0	0	1	1	1	1	1	0	0	1	1	1	0
31	47	2008	0	14	0.03	0	0	469	0	0	0	469	0	0	0	182	0	0	469	0	0							1	0	1	0	0	0	0	1	0	0	1	0	1	1	0	1	0	0	1	1	1	0
35	43	2008	0	17			0	2468	0	0	0	2468	0	0	0	181	0	0	2468	0	0		380					1	0	1	0	0	0	0	0	1	0	0	1	1	1	1	1	0	0	1	1	1	0
55	47	2011	0	19			0	1764	0	0	1	187	1	1	1	184	0	1	187	1	1		263					6	6	12	4	2	6	1	1	0	0	0	0	1	1	1	1	0	0	1	1	1	0
67	39	2012	1	43	0.55	0	0	1305	0	0	0	1305	0	0	0	182	0	0	737	0	0		600					0	0	0	0	0	0	0	0	0	0	0	1	1	1	1	1	0	0	1	1	1	0
72	43	2013	0	24	42	1	0	1131	0	0	0	1131	0	0	0	184	0	0	874	0	0		680					6	4	10	4	2	6	1	1	0	0	0	1	1	1	1	1	0	0	1	1	1	0
78	51	2014	1	45	0.73	0	0	457	0	0	0	457	0	0	0	181	0	0	457	0	0		331					2	1	3	2	1	3	0	1	1	0	0	1	1	1	1	1	0	0	1	1	1	0
79	49	2014	0	35	29	0	0	627	0	0	0	627	0	0	0	183	0	0	471	0	0		284					6	3	9	4	2	6	1	1	0	0	0	0	0	1	1	1	0	0	1	1	1	0
80	55	2014	0	31	24	0	0	549	0	0	0	549	0	0	0	184	0	1	372	0	1		900					5	5	10	3	2	5	1	0	1	0	0	1	1	1	1	1	0	0	1	1	1	0
81	48	2014	0	47	44	1	0	508	0	0	0	508	0	0	0	182	0	1	51	1	0		400				175	5	1	6	3	1	4	0	0	0	0	0	1	1	1	1	1	0	0	1	1	1	0
82	63	2014	0	29	30	0	0	387	0	0	0	387	0	0	0	182	0	2	131	1	0		400					3	6	9	2	2	4	0	1	0	0	0	1	1	1	1	1	0	0	1	1	1	0
83	33	2015	1	20	0.85	0	0	400	0	0	0	400	0	0	0	181	0	0	400	0	0	0.6	629	20				0	0	0	0	0	0	0	0	0	0	0	1	1	1	1	1	0	0	1	1	1	0
84	60	2015	0	52	26.1	0	0	378	0	0	0	378	0	0	1	181	0	0	378	0	0	0.5	238					5	3	8	3	1	4	0	0	0	0	0	1	1	1	1	1	0	0	1	1	1	0
86	63	2015	0	29	15.9	0	0	326	0	0	0	326	0	0	1	184	0	0	326	0	0		375	146			687	6	3	9	4	2	6	1	0	1	0	0	1	0	1	1	1	0	0	1	1	1	0
87	36	2015	0	45	23.6	0	0	435	0	0	0	435	0	0	0	184	0	0	435	0	0	0.7	537					5	4	9	3	1	4	0	0	0	0	0	0	1	1	1	1	0	0	1	1	1	0
89	48	2015	0	47	0.42	0	0	266	0	0	0	266	0	0	0	183	0	0	266	0	0		550												1	0	0	0	1	0	1	1	1	0	0	1	1	1	0
90	55	2015	0	47	11.9	0	0	79	0	0	0	79	0	0				0	79	0	0		1121												0				1	1	1	1	1	0	0	1	1	1	0
91	65	2015	0	45	16.4	0	0	265	0	0	0	265	0	0	0	184	0	0	265	0	0		429												1	0	0	0	1	1	1	1	1	0	0	1	1	1	0
92	50	2015	0	47	31.06	0	0	230	0	0	0	230	0	0	0	183	0	2	149	0	0		349												1	1	0	0	1	0	1	1	1	0	0	1	1	1	0
[truncated: 35 more columns]

## Sheet: code
id	age
age	age in years
tx_date	transplant date
donor_type	1=alive 0=dead
donor_age	donor age in years
cit_h	cold ischemia time in hours
cit_36	cold ischemia time greater than 36 hours 1=yes 0=no
recipient_status	alive at time of last visit
recipient_status_days	days since transplant to event/censor
alive_1y	death at 1 year yes=1 no=0
alive_3y	death at 3 years yes=1 no=0
graft_status	death censored graft at time of last visit yes=1 no=0
graft_status_days	days since transplant to event/censor
fxgr_1y	death censored graft at 1 year yes=1 no=0
fxgr_3y	death censored graft at 3 year yes=1 no=0
inf_6m	infection at 6 months since transplant yes=1 no=0
inf_6m_days	days since transplant to infection/censor
DGF	delayed graft function
AR	acute rejection yes=1 no=0
date_AR_days	days since transplat to acute rejection/censor
rjx_1y	rejection at 1 year 1=yes no=0
ratio_0	cd4/8 ratio at baseline
CD4_0	cd4 count at baseline
CD4_4	cd4 count at 4 weeks from transplant
CD4_12	cd4 count at 12 weeks from transplant
CD4_26	cd4 count at 26 weeks from transplant
CD4_52	cd4 count at 52 weeks from transplant
hla_c1	number of HLA mismatch class 1
hla_c2	number of HLA mismatch class 2
hla_t	number of HLA mismatch class 1 and 2
ab_mis	number of HLA mismatch AB
dr_mis	number of HLA mismatch DR
abdr_mis	number of HLA mismatch ABDR
abdr_56mis	number of HLA mismatch ABDR >5 (yes=1 no=0)
Gender	male=1 female=0
DM	Diabetes Mellitus yes=1 no=0
PKD	Polycystic kidney disease yes=1 no=0
FSGS	focal segement glomerulosclerosis yes=1 no=0
hypertension	yes=1 no=0
HIVAN	HIV associated nephropathy yes=1 no=0
ATG	Patient received ATG at time of transplant yes=1 no=0
simu	Patient received basiliximab at time of transplant yes=1 no=0
solu	Patient received solumedrol at time of transplant yes=1 no=0
IVIG	Patient received IVIG at time of transplant yes=1 no=0
RITUX	Patient received rituximab at time of transplant yes=1 no=0
PRED	Patient received prednisone yes=1 no=0
TAC	Patient received tacrolimus yes=1 no=0
MMF	Patient received MMF at time of transplant yes=1 no=0
RAPA	Patient received sirolimus yes=1 no=0
CSA	Patient received cyclosporine yes=1 no=0
AA_race	African American race yes=1 no=0
HIV_yrs	years since diagnosis of HIV
CMV_any	Patient had CMV after transplant yes=1 no=0
CMV_500	CMV viremia greater than 500 yes=1 no=0
BKV_any	BK virus after transplant yes=1 no=0
BKV_10000	BK viremia greater than 10000 after transplant yes=1 no=0
HCV	HCV Ab positive yes=1 no=0
ABC_PRA_below5	Panel reactive antibodies class I <5%
DR_PRA_below5	Panel reactive antibodies class II <5%
tac_4	tac level at 4 weeks after transplant
tac_12	tac level at 12 weeks after transplant
tac_26	tac level at 26 weeks after transplant
tac_52	tac level at 52 weeks after transplant
tac_ifx	tac level at time of infection
cmv_R	CMV seropositivity prior to transplant
TDF_pre	TDF containing regimen prior to transplant yes=1 no=0
NRTI_pre	NRTI containing regimen prior to transplant yes=1 no=0
NNRTI_pre	NNRTI containing regimen prior to transplant yes=1 no=0
PI_pre	PI containing regimen prior to transplant yes=1 no=0
INSTI_pre	INSTI containing regimen prior to transplant yes=1 no=0
TDF_post	TDF containing regimen at time of hospital discharge after to transplant yes=1 no=0
NRTI_post	NRTI containing regimen at time of hospital discharge after to transplant yes=1 no=0
NNRTI_post	NNRTI containing regimen at time of hospital discharge after to transplant yes=1 no=0
PI_post	PI containing regimen at time of hospital discharge after to transplant yes=1 no=0
INSTI_post	INSTI containing regimen at time of hospital discharge after to transplant yes=1 no=0
TDF_12m	TDF containing regimen 12 months after transplant yes=1 no=0
NRTI_12m	NRTI containing regimen 12 months after transplant yes=1 no=0
NNRTI_12m	NNRTI containing regimen 12 months after transplant yes=1 no=0
PI_12m	PI containing regimen 12 months after transplant yes=1 no=0
INSTI_12m	INSTI containing regimen 12 months after transplant yes=1 no=0
ARV_changepost	ART change after transplant yes=1 no=0
ARV_change12m	ART change after 12 months yes=1 no=0
BMI	BMI greater than 25 yes =1 no=0
bmi_cat	bmi less or equal than 24=1; 25-30=2; 31-34=3; greater than 35=4
